# Supplementary material for: Performance of common primary and chromogenic culture media for MALDI-TOF MS identification of clinically relevant yeasts
Source: Microbiol Spectr. 2024 Aug 20;12(10):e00974-24. doi: 10.1128/spectrum.00974-24 (PMC11448071; doi:10.1128/spectrum.00974-24)
Supplement: Table S1 — List of strains used in the study (n=140). [file spectrum.00974-24-s0001.xlsx]

## Sheet: Feuil1
Table S1: List of strains used in the study (N=140).
LSPQ STRAIN Number	Other Identifier	Genus	Species
L00071368	-	Candida	glabrata	AR: CDC AR bank isolate
L00088907	-	Candida	glabrata	DPL: Dave Perlin Lab isolate
L00109457	-	Candida	glabrata
L00124097	-	Candida	glabrata
L00135745	-	Candida	glabrata
L00135847	-	Candida	glabrata
L00136742	-	Candida	glabrata
L00137724	-	Candida	glabrata
L00139345	-	Candida	glabrata
L00147228	-	Candida	glabrata
L00163299	-	Candida	glabrata
L00203750	DPL1007	Candida	albicans
L00203751	DPL1008	Candida	albicans
L00203752	DPL1009	Candida	albicans
L00203754	DPL1010	Candida	albicans
L00203761	DPL23	Candida	glabrata
L00203765	DPL30	Candida	glabrata
L00203772	DPL38	Candida	glabrata
L00203774	DPL39	Candida	glabrata
L00356959	-	Candida	albicans
L00356961	-	Candida	albicans
L00356963	-	Candida	parapsilosis
L00356998	-	Candida	glabrata
L00357012	-	Candida	glabrata
L00357016	-	Candida	albicans
L00357027	-	Candida	albicans
L00357156	-	Candida	parapsilosis
L00357160	-	Candida	glabrata
L00357176	-	Candida	albicans
L00357185	-	Candida	parapsilosis
L00357613	-	Candida	albicans
L00357885	-	Candida	parapsilosis
L00358032	-	Candida	albicans
L00358117	-	Candida	albicans
L00358332	-	Candida	parapsilosis
L00524572		Trichosporon	asahii
L00533762		Trichosporon	asahii
L00603753		Candida	guilliermondii
L00618581		Rhodotorula	mucilaginosa
L00624058		Rhodotorula	mucilaginosa
L00632657		Cryptococcus	neoformans
L00635111		Trichosporon	asahii
L00639810		Cryptococcus	neoformans
L00645627		Candida	guilliermondii
L00647066		Candida	dubliniensis
L00647077		Candida	dubliniensis
L00647081		Candida	krusei
L00647095		Candida	krusei
L00648259		Candida	dubliniensis
L00648559		Candida	dubliniensis
L00648902		Candida	tropicalis
L00648994		Candida	lusitaniae
L00650295		Cryptococcus	neoformans
L00651438		Cryptococcus	neoformans
L00651634		Cryptococcus	neoformans
L00652536		Candida	krusei
L00652539		Candida	lusitaniae
L00652864		Rhodotorula	mucilaginosa
L00653581		Candida	krusei
L00654802		Saccharomyces	cerevisiae
L00655663		Candida	tropicalis
L00655723		Candida	tropicalis
L00655895		Candida	dubliniensis
LSPQ-00601		Cryptococcus	neoformans
LSPQ-01312	AR-381	Candida	auris
LSPQ-01313	AR-382	Candida	auris
LSPQ-01314	AR-383	Candida	auris
LSPQ-01315	AR-384	Candida	auris
LSPQ-01316	AR-385	Candida	auris
LSPQ-01317	AR-386	Candida	auris
LSPQ-01318	AR-387	Candida	auris
LSPQ-01319	AR-388	Candida	auris
LSPQ-01320	AR-389	Candida	auris
LSPQ-01321	AR-390	Candida	auris
LSPQ-01322	AR-391	Candida	duobushaemuli (formerly C. duobushaemulonii)
LSPQ-01323	AR-392	Candida	duobushaemuli (formerly C. duobushaemulonii)
LSPQ-01324	AR-393	Candida	haemuli (formerly C. haemulonii)
LSPQ-01325	AR-394	Candida	duobushaemuli (formerly C. duobushaemulonii)
LSPQ-01326	AR-395	Candida	duobushaemuli (formerly C. duobushaemulonii)
LSPQ-01327	AR-396	Kodamea	ohmeri (also known as Candida guilliermondii var. membranifaciens)
LSPQ-01328	AR-397	Candida	krusei
LSPQ-01329	AR-398	Candida	lusitaniae
LSPQ-01330	AR-399	Saccharomyces	cerevisiae
LSPQ-01331	AR-400	Saccharomyces	cerevisiae
LSPQ-01676	AR-0314	Candida	glabrata
LSPQ-01677	AR-0315	Candida	glabrata
LSPQ-01678	AR-0316	Candida	glabrata
LSPQ-01679	AR-0317	Candida	glabrata
LSPQ-01680	AR-0318	Candida	glabrata
LSPQ-01681	AR-0319	Candida	glabrata
LSPQ-01682	AR-0320	Candida	glabrata
LSPQ-01683	AR-0321	Candida	glabrata
LSPQ-01684	AR-0322	Candida	glabrata
LSPQ-01685	AR-0323	Candida	glabrata
LSPQ-01686	AR-0324	Candida	glabrata
LSPQ-01687	AR-0325	Candida	glabrata
LSPQ-01688	AR-0326	Candida	glabrata
LSPQ-01689	AR-0327	Candida	glabrata
LSPQ-01690	AR-0328	Candida	glabrata
LSPQ-01691	AR-0329	Candida	glabrata
LSPQ-01692	AR-0330	Candida	glabrata
LSPQ-01693	AR-0331	Candida	glabrata
LSPQ-01694	AR-0332	Candida	glabrata
LSPQ-01695	AR-0333	Candida	glabrata
LSPQ-01696	AR-0334	Candida	glabrata
LSPQ-01697	AR-0335	Candida	parapsilosis
LSPQ-01698	AR-0336	Candida	parapsilosis
LSPQ-01699	AR-0337	Candida	parapsilosis
LSPQ-01700	AR-0338	Candida	parapsilosis
LSPQ-01701	AR-0339	Candida	parapsilosis
LSPQ-01702	AR-0340	Candida	parapsilosis
LSPQ-01703	AR-0341	Candida	parapsilosis
LSPQ-01704	AR-0342	Candida	parapsilosis
LSPQ-01705	AR-0343	Candida	parapsilosis
LSPQ-01706	AR-0344	Candida	parapsilosis
LSPQ-01707	AR-0345	Candida	tropicalis
LSPQ-01775	AR-0581	Candida	glabrata
LSPQ-01776	AR-0582	Candida	glabrata
LSPQ-01777	AR-0583	Candida	glabrata
LSPQ-01778	AR-0584	Candida	glabrata
LSPQ-01779	AR-0585	Candida	glabrata
LSPQ-01780	AR-0586	Candida	pelliculosa
LSPQ-01781	AR-0587	Candida	pararugosa
LSPQ-01782	AR-0588	Candida	kefyr
LSPQ-01783	AR-0589	Candida	intermedia
LSPQ-01784	AR-0590	Candida	guilliermondii
LSPQ-01795	AR-0761	Candida	albicans
LSPQ-01796	AR-0762	Candida	albicans
LSPQ-01797	AR-0931	Candida	auris
LSPQ-01798	AR-0932	Candida	haemuli (formerly C. haemulonii)
LSPQ-01799	AR-1097	Candida	auris
LSPQ-01800	AR-1098	Candida	tropicalis
LSPQ-01801	AR-1099	Candida	auris
LSPQ-01802	AR-1100	Candida	auris
LSPQ-01803	AR-1101	Candida	auris
LSPQ-01804	AR-1102	Candida	auris
LSPQ-01805	AR-1103	Candida	auris
LSPQ-01806	AR-1104	Candida	auris
LSPQ-01807	AR-1105	Candida	auris
LSPQ-1210		Cryptococcus	deuterogattii
